# Supplementary material for: Associations between Coping Strategies and Cyberhate Involvement: Evidence from Adolescents across Three World Regions
Source: Int J Environ Res Public Health. 2022 May 31;19(11):6749. doi: 10.3390/ijerph19116749 (PMC9180730; doi:10.3390/ijerph19116749)
Supplement: Supplementary file 1 [file ijerph-19-06749-s001.zip]

Archive with 1 entries (1 files):
- ijerph-1722644-supplementary.pdf
